# Supplementary material for: SPICY: a method for single scan rotating frame relaxometry
Source: Phys Chem Chem Phys. 2023 Apr 13;25(18):13164–9. doi: 10.1039/d2cp05988f (PMC10171246; doi:10.1039/d2cp05988f)
Supplement: CP-025-D2CP05988F-s001 [file CP-025-D2CP05988F-s001.txt]

;T1p pulse sequences for Bruker NMR spectrometer
;Sequences were tested with TopSpin version 3.6.2 

################################################################################################################

;Conventional method for measuring T1p relaxation times (W.R. Witschey et al., J. Magn. Reson., 2007, 186, 75-85)

#include <Avance.incl>

"p2=2*p1"

1 ze
2 d1							;relaxation delay
  (p1 pl1 ph1):f1 					;90 pulse

  d7 pl26:f1 						;set cw pulse power for f1 channel 
  (d7 cpd1 ph2):f1 					;turn on cw
  vd 							;cw on for vd 
  d7 do:f1  						;turn off cw

  d8 
  (p2 pl1 ph2):f1 					;180 pulse
  d8

  d7 pl26:f1 
  (d7 cpd1 ph2):f1 					;apply cw 
  vd 							;cw on for vd
  d7 do:f1  						;turn off cw

  go=2 ph31 						;acquire 
  30m wr #0 if #0 ivd 					;write, increment vd

  lo to 1 times td1 

exit

ph1=  0 2 0 2 1 3 1 3 ;		90 pulse 
ph2=  3 3 1 1 0 0 2 2 ;		cw pulse and 180 pulse
ph31= 3 1 3 1 0 2 0 2 ;		receive


;pl1 : f1 channel - power level for pulse 
;pl26 : power level for cw pulse, 10 % of maximum power is safe
;p1 : f1 channel -  high power pulse
;d1 : relaxation delay (1-5 * T1)
;d7 : cw set time (5 us)
;d8 : delay before and after 180 pulse
;cpdprg1 : choose witchey

################################################################################################################

;Sinle scan version (SPICY) for measuring T1p relaxation times

#include <Avance.incl>
#include<Grad.incl>
#include<De.incl>

"p2=2*p1"
"d22=3*d6+d21/2"

1  ze

   200u pl1:f1                     			;power level on ch1

2  d1							;relaxation delay

   ACQ_START(ph30,ph31) 				;start recieving
   10u REC_BLK
   10u sytra
																		
   (p1 pl1 ph1):f1 					;90 pulse

																						
   d22 							;delay to center spin echo
3  d6 pl26:f1 						;set power level for cw pulse					
   (d6 cpd1 ph2):f1 					;apply cw pulse
   d20 							;wait while cw is on
   d6 do:f1  						;stop cw pulse

   d8 
   (p2 pl1 ph2):f1 					;180 pulse
   d8 
 		
   d6 pl26:f1 						;set power level for cw pulse	
   (d6 cpd1 ph2):f1 					;apply cw pulse 
   d20 							;wait while cw is on
   d6 do:f1  						;stop cw pulse

   ;acquire signal
   d6 syrec
   d6 REC_UNBLK
   d6 DWL_CLK_ON
   d21
   d6 DWL_CLK_OFF
   d6 REC_BLK	
   d6 sytra

   lo to 3 times l4					

10u REC_BLK
rcyc=2 
100m
1s wr #0
exit


ph1=  0 2 0 2 1 3 1 3 ;		90 pulse
ph2=  3 3 1 1 0 0 2 2 ;		cw pulse and 180 pulse
ph30= 0  	      ;		reference phase used by aq start
ph31= 3 1 3 1 0 2 0 2 ;		receive


;pl1 : f1 channel - power level for pulse 
;pl26 : f1 channel - power level for cw pulse, 10 % of maximum power is safe
;p1 : f1 channel -  high power pulse
;d1 : relaxation delay (1-5 * T1)
;d6 : cw set time (5 us)
;d8 : delay before and after 180 pulse
;d20 : constant cw on time (total measurement time=2*d20*l4)
;d21 : off time delay to acquire data (short off time reduces T2 decay during acquisition)
;d22 : delay to center spin echo
;l4 : number of echoes
;cpdprg1 : choose witchey

################################################################################################################

;Conventional T1p 1D imaging method

#include <Avance.incl>
#include<Grad.incl>
#include<De.incl>

"p2=2*p1"
"d26=d27-d16"

1 ze
2 d1							;relaxation delay
  (p1 pl1 ph1):f1 					;90 pulse

  d7 pl26:f1 						;set power level for cw pulse
  (d7 cpd1 ph2):f1 					;turn on cw
  vd 							;cw on for vd 
  d7 do:f1  						;turn off cw

  d8
  (p2 pl1 ph2):f1 					;180 pulse
  d8

  d7 pl26:f1 						;set power for cw pulse
  (d7 cpd1 ph2):f1 					;apply cw 
  vd 							;cw on for vd
  d7 do:f1  						;turn off cw

  ;imaging gradients 
  d22
  d16 grad {(0)|(0)|step(cnst23,10)}			;ramp up
  d26
  d16 grad {(0)|(0)|(cnst23)-step(cnst23,10)}		;ramp down	

  d8
  (p2 pl1 ph2):f1 					;180 pulse
  d8
 
  d16 grad {(0)|(0)|step(cnst24,10)}			;ramp up
  ACQ_START(ph30,ph31)					;acquire
  aq DWELL_GEN:f1
  d16 grad {(0)|(0)|(cnst24)-step(cnst24,10)}		;ramp down	
  d7 BLKGRAD
  rcyc=2
  30m wr #0 if #0 ivd 					;write, increment vd
  lo to 1 times td1 

exit


ph1=  0 2 0 2 1 3 1 3 ;		90 pulse
ph2=  3 3 1 1 0 0 2 2 ;		cw pulse and 180 pulse
ph31= 3 1 3 1 0 2 0 2 ;		receive
ph30= 0		      ;		reference phase used by aq start


;pl1 : f1 channel - power level for pulse 
;pl26 : power level for cw pulse, 10 % of maximum power is safe
;p1 : f1 channel -  high power pulse
;d1 : relaxation delay (1-5 * T1)
;d7 : cw set time (5 us)
;d8 : echo time delay around 180 pulses
;d16 : gradient ramp time 
;d22 : delay to center spin echo                    
;d27 : length of dephasing gradient (half of the acquisition time)
;cpdprg1 : choose witchey

################################################################################################################

;Single scan T1p (SPICY) 1D imaging sequence


#include<Avance.incl>
#include<Grad.incl>
#include<De.incl>

define delay digtime
        "digtime=dw*td"
	"d15 = 66*dw"
        "d23 = d2 - de"
	"d17=0.5*p1"
        "p3=2*p1"
       	"d3= digtime/2 + d23 +de - d16/2"
        "d4 = d7/2 - p3/2 - p1/2 - 2*d16 - d3 - d15"
        "d5 = d7/2 - p3/2 - d16 - d23 - de - digtime/2 -d15"
	

200u UNBLKGRAMP


start,          100u  st0    
start1,         200u pl1:f1              			;power level for ch1

                d1						;relaxation delay
       
		(p1 pl1 ph1):f1            			;90 pulse
echo, 

      		d6 pl26:f1 					;set power level for cw pulse
		(d6 cpd1 ph2):f1 				;apply cw pulse
       		d20 						;wait while cw is on
        	d6 do:f1  					;stop cw pulse

       		d8	
		(p3 pl1 ph2):f1 				;180 pulse
 		d8

                d6 pl26:f1 					;set power level for f1, cw 
                (d6 cpd1 ph2):f1 				;apply cw pulse 
                d20 						;wait while cw is on
                d6 do:f1  					;stop cw pulse
		d17  						;echo time compensation
      		
		d16 grad {(0)|(0)|step(cnst24,10)}		;gradient ramp up
                d3						;delay for read dephase
		d15						;delay due to digital filtering compensation
                d16 grad {(0)|(0)|(cnst24)-step(cnst24,10)}	;gradient ramp down
                d4						;echo time compensation

		(p3 pl1 ph2):f1 				;180 pulse
             
		d5						;echo time compensation

                d16 grad {(0)|(0)|step(cnst24,10)}		;gradient ramp up
		d15						;delay due to digital filtering compensation
		d15						;delay due to digital filtering compensation
                d23                                             ;frequency of acquisition
                ACQ_START(ph30,ph31)                            ;start receiving
                digtime DWELL_GEN:f1                            ;start acquisition
                d2 st						;gradient stabilization delay, move to next boot block in memory
                d16 grad {(0)|(0)|(cnst24)-step(cnst24,10)}     ;gradient ramp down
		d5                                              ;echo time compensation

		(p3 pl1 ph2):f1 				;180 pulse

                d16 grad {(0)|(0)|step(cnst24,10)}		;gradient ramp up
                d3						;delay for read dephase
		d15						;delay due to digital filtering compensation
                d16 grad {(0)|(0)|(cnst24)-step(cnst24,10)}	;gradient ramp down
                d4

		lo to echo times nbl													

                500u eoscnp                                     
                100u ipp2 ipp31 ipp1                            
                lo to start times ns                            
		100u wr #0 if #0 

		10u
		exit


ph1=  0 2 0 2 1 3 1 3 	;	90 pulse
ph2=  3 3 1 1 0 0 2 2 	;	cw pulse and 180 pulse
ph30= 0  		;	reference phase used by aq start
ph31= 3 1 3 1 0 2 0 2	;	receive

;pl1 : f1 channel - power level for pulse 
;pl26: f1 channel - power level for cw pulse, 10 % of maximum power is safe
;p1 : f1 channel -  90 degree high power pulse
;p3 : f1 channel -  180 degree high power pulse
;d1 : relaxation delay (1-5 * T1)
;d2 : gradient stabilization delay (50 us)
;d3 : delay for read dephase
;d4 : echo time compensation
;d5 : echo time compensation
;d6 : cw set time (5 us)
;d7 : spin echo time
;d8 : spin echo time
;d15 : delay due to digital filtering compensation
;d16 : gradient ramp delay
;d20 : constant cw on time 
;d21 : off time delay to acquire data (short off time reduces T2 decay during acquisition)
;cpdprg1 : choose witchey
